# Supplementary material for: Different Risk Factors for Erosive Tooth Wear in Rural and Urban Nepal: A National Study
Source: Int J Environ Res Public Health. 2021 Jul 22;18(15):7766. doi: 10.3390/ijerph18157766 (PMC8345451; doi:10.3390/ijerph18157766)
Supplement: Supplementary file 1 [file ijerph-18-07766-s001.zip]

Archive with 1 entries (1 files):
- ijerph-1284671-supplementary.pdf
